# Supplementary material for: Single-Atom Fe Nanozyme with Enhanced Oxidase-like Activity for the Colorimetric Detection of Ascorbic Acid and Glutathione
Source: Biosensors (Basel). 2023 Apr 18;13(4):487. doi: 10.3390/bios13040487 (PMC10137000; doi:10.3390/bios13040487)
Supplement: Supplementary file 1 [file biosensors-13-00487-s001.zip]

Archive with 1 entries (1 files):
- biosensors-2220674-supplementary.pdf
